# Supplementary material for: Different Effects of Hypoxia on Mental Rotation of Normal and Mirrored Letters: Evidence from the Rotation-Related Negativity
Source: PLoS One. 2016 May 4;11(5):e0154479. doi: 10.1371/journal.pone.0154479 (PMC4856360; doi:10.1371/journal.pone.0154479)
Supplement: S1 Dataset — (ZIP) [file pone.0154479.s001.zip]

Archive with 2 entries (2 files):
- Dataset-behavior data.xlsx
- Dataset-RRN.xlsx
