# Supplementary material for: Different Effects of Hypoxia on Mental Rotation of Normal and Mirrored Letters: Evidence from the Rotation-Related Negativity
Source: PLoS One. 2016 May 4;11(5):e0154479. doi: 10.1371/journal.pone.0154479 (PMC4856360; doi:10.1371/journal.pone.0154479)
Supplement: S1 Dataset — (ZIP) [file pone.0154479.s001.zip › Dataset-behavior data.xlsx]

## Sheet: normoxia
	Error Rate								Response Time
subject	N_0	N_60	N_120	N_180	M_0	M_60	M_120	M_180	N_0	N_60	N_120	N_180	M_0	M_60	M_120	M_180
1	0	0	0.05	0.0667	0	0.05	0.0833	0.1333	625.133	654.717	713.167	886.333	761.067	752.567	783.75	889.933
2	0	0	0.0167	0.2	0.0333	0.0333	0.0667	0.1333	758.2	745.533	924.3	1107.57	918.067	998.167	1002.83	1189.73
3	0	0.0833	0.0833	0.1667	0	0.1333	0.0667	0.1	483.933	530.683	583.933	650.933	617.2	632.317	653.6	715.233
4	0	0.0167	0	0	0	0	0	0	559.4	616.233	691.25	854.1	744.367	773.067	886.233	953.6
5	0	0.0167	0.0333	0.1	0.0333	0.0167	0.0333	0.1	597.133	619.5	820.833	1126.37	869.433	948.733	1024.22	1078.53
6	0	0.0333	0.0333	0.3333	0	0.0167	0.1	0.1	785.633	749.067	905.867	1138.1	1081.47	1131.8	1090.72	972.033
7	0	0.0167	0.0667	0.1667	0.2333	0.1833	0.2167	0.1667	667.9	711.95	949.983	1115.57	905.867	920.35	1028.08	1109.4
8	0	0	0.0167	0.1333	0	0	0	0.0333	514.067	528.65	655.917	766.5	583.867	622.633	674.833	787.867
9	0	0.0167	0.05	0.4333	0.0333	0	0.05	0.1333	593.933	595.433	682.55	720.233	650	671.25	731.117	753.367
10	0.0333	0.0667	0.05	0.2333	0.0333	0.05	0.0833	0.2	519.133	549.817	622.65	726.633	571.3	614.783	646.217	678.667
11	0	0	0.0333	0	0	0.0167	0.0167	0	719.8	693.367	650.5	656.567	658.133	663.4	654.367	661.367
12	0.0333	0.0167	0.0333	0.0333	0.0667	0.1167	0.2167	0.3333	664.2	790.233	933.233	1189.37	1225.6	1177.17	1146.3	1207.13
13	0.0333	0.0339	0.1	0.4138	0.1	0.0333	0.05	0.1667	752.897	745.93	871.056	1107.06	841.444	893.362	986.456	1163.28
14	0.0667	0.0833	0.1	0.2667	0	0.0167	0.0833	0.1724	603.357	649.091	742.889	926.864	741.9	885.034	962.818	989.292
15	0.0333	0.0833	0.1	0.3333	0.1667	0.15	0.2	0.3667	764.69	819.836	1010.11	1179.6	1005.27	965.863	1098.77	1187.32
16	0	0	0.1	0.6538	0.0333	0.0678	0.0678	0.069	789.069	861.633	976.741	1259.78	1070.03	1129.44	1102.64	1044.58
17	0	0.0167	0.1333	0.0333	0	0	0.05	0.0333	553.5	637.458	697.385	771.552	711.2	777	764.053	911.655

## Sheet: hypoxia
	Error Rate								Response Time
subject	N_0	N_60	N_120	N_180	M_0	M_60	M_120	M_180	N_0	N_60	N_120	N_180	M_0	M_60	M_120	M_180
1	0	0.0333	0	0.0333	0	0	0.0167	0.1	565.367	611.483	696.2	809.3	691.9	700.633	725.85	835.4
2	0.0333	0	0	0.0333	0.0333	0.1167	0.1167	0.1	762.433	754.017	922.283	1139.33	1182.97	1092.92	1103.43	1097.73
3	0	0	0.1333	0.3	0.0333	0.1	0.1167	0.1	494.133	517.817	587.083	641.1	596.9	613.467	627.3	654.333
4	0	0	0	0.0667	0.0333	0	0	0	558.167	572.917	654.733	845.233	797.267	850.417	983.8	1013.83
5	0	0	0.0167	0.1	0.0333	0.0167	0.05	0.0333	559.733	608.717	820.883	1178.53	909.4	982.333	992.25	1171.2
6	0	0.0167	0.0667	0.1	0.0667	0.05	0.1	0.0333	743.333	739.3	885.833	1192.9	1144	1056.35	1065.6	1083.27
7	0	0	0.0833	0.2667	0.0333	0.1833	0.1833	0.2	641.767	732.967	960.067	1046.73	913.2	864.3	988.75	1033.37
8	0	0	0.05	0.1667	0	0	0.0167	0.0667	506.2	555.333	634.233	713.6	570.8	593.85	634.1	647.833
9	0.0667	0.0167	0.1167	0.2	0.0333	0.0333	0	0	543.133	534.133	647.783	717.833	665.733	684.433	659.45	667.633
10	0	0.0333	0.0667	0.2667	0	0.0333	0.0167	0.2667	521.133	567.083	629.95	700	586.833	599.3	647.383	689.6
11	0	0.0167	0.0333	0.0667	0	0.0167	0	0	511.8	542.433	634.1	775	606.133	643.5	698.75	801.667
12	0.0667	0.0167	0.0167	0.0333	0.1	0.1	0.2667	0.1667	726.433	754.333	820.917	1035.73	1114.6	1017.02	1064.75	1086.63
13	0.0333	0.0508	0.1167	0.5	0.0333	0.1167	0.2143	0.3214	862.103	845.232	1015.94	1392.86	1023.31	1183.77	1141.93	1284
14	0.0333	0.0167	0.0667	0.2333	0.0667	0.1724	0.2833	0.4815	695.517	725.305	871.518	1120.13	915.25	1099.35	1170.63	1244.14
15	0	0.0833	0.0333	0.2667	0.2333	0.1167	0.0833	0.2	716.667	715.364	835.707	1125.32	1000.74	874.132	912.145	1067.12
16	0.0333	0.0333	0.0167	0.3448	0.1429	0.0833	0.1207	0.2143	586.759	666.5	745.22	867	1016.88	959.346	971.904	1006.86
17	0.0667	0.0833	0.1167	0.0345	0	0.0167	0.0167	0.0333	479.679	511.418	592.736	559.429	669.267	658.763	704.345	680.586
