# Supplementary material for: Different Effects of Hypoxia on Mental Rotation of Normal and Mirrored Letters: Evidence from the Rotation-Related Negativity
Source: PLoS One. 2016 May 4;11(5):e0154479. doi: 10.1371/journal.pone.0154479 (PMC4856360; doi:10.1371/journal.pone.0154479)
Supplement: S1 Dataset — (ZIP) [file pone.0154479.s001.zip › Dataset-RRN.xlsx]

## Sheet: normoxia
subject	N_0_P3	N_0_PZ	N_0_P4	N_60_P3	N_60_PZ	N_60_P4	N_120_P3	N_120_PZ	N_120_P4	N_180_P3	N_180_PZ	N_180_P4	M_0_P3	M_0_PZ	M_0_P4	M_60_P3	M_60_PZ	M_60_P4	M_120_P3	M_120_PZ	M_120_P4	M_180_P3	M_180_PZ	M_180_P4
1	5.2518	5.246	3.1506	3.4875	2.9739	1.2703	2.1125	0.3326	-0.2563	2.1524	2.4693	1.732	1.8525	2.2902	1.1275	2.531	1.1639	1.3402	0.6666	1.349	0.6454	2.1524	2.4693	1.732
2	0.172	0.1788	0.93	-3.8105	-1.4933	-3.1567	-2.2233	-1.5628	-3.3059	-2.4141	-0.7185	-1.5025	-6.3846	-2.3242	-2.151	-2.3605	0.1502	-2.893	-0.3612	-1.7209	-2.5889	-0.1495	-1.1262	-1.0083
3	7.781	6.7218	5.5591	6.4405	4.5271	3.1306	3.6559	2.5997	0.4965	-2.4133	-3.2066	-3.7279	5.3812	2.9518	4.8587	2.0983	1.8659	0.0261	-0.3887	-0.3655	-1.348	0.9921	-0.8473	-0.7107
4	8.1409	-0.0413	8.6276	7.819	0.3807	7.6792	6.1569	0.6883	4.2876	-2.7358	-0.3089	-2.5632	4.4014	-0.6236	6.2674	2.8573	-0.5231	3.146	1.2548	-0.0171	0.7863	1.0378	0.7064	-0.539
5	3.5018	-1.5921	-1.2624	2.5768	-1.1559	1.9515	-0.3093	-1.4145	-3.024	1.0533	-1.2409	2.0354	-1.6196	0.3731	-3.8496	-1.0018	-1.8057	-1.9589	-4.4685	-1.1049	-2.8714	0.7798	-2.2931	-6.9939
6	1.558	1.3368	2.1106	1.5867	-0.4115	0.1937	0.3605	0.8726	-0.4136	-1.7773	-1.2831	-2.2631	4.3369	3.5611	4.5437	0.7319	0.2635	-0.1803	2.1583	1.6552	1.1499	4.3587	5.6315	2.389
7	5.7804	-0.446	-0.456	1.5823	-0.1535	-0.1717	-0.2449	-0.2734	-0.5279	3.2482	0.6849	-0.1326	1.1258	1.6679	1.8076	0.1708	-0.4245	-0.0109	0.1438	0.6385	0.0493	-0.2104	0.9068	1.077
8	5.1744	5.3287	4.6032	4.2819	5.6537	5.1208	-1.0582	1.007	0.5353	-0.4078	1.2385	1.9078	5.818	6.9844	5.828	2.1671	3.6982	2.5559	0.0748	2.5776	2.0793	3.706	3.9216	4.5042
9	13.2671	12.3786	7.3727	7.5903	8.8002	7.2528	8.4746	7.8704	6.519	5.3182	6.5142	4.3346	10.8073	10.1436	9.6521	8.4572	9.9348	8.7423	6.254	3.8759	4.3582	11.7775	9.9415	8.1175
10	2.297	2.063	2.0388	0.4007	-0.1087	2.8936	1.1943	0.4354	-1.1561	2.5483	0.803	0.7345	0.0066	-0.3868	-0.5917	1.919	0.6634	3.1815	-0.1847	-0.4006	0.6436	2.5483	0.803	0.7345
11	1.491	0.3959	-2.2147	1.1098	0.943	-0.2929	-0.7078	0.4333	0.1865	2.5712	2.2424	1.5008	2.6818	1.389	1.4509	1.1148	0.8792	0.3564	-2.7491	-2.4131	-2.4619	0.8091	1.5901	0.6114
12	5.0628	5.1018	4.7773	7.5426	8.6021	7.1518	4.787	5.046	5.1849	3.4595	2.1355	0.6212	4.7935	5.0332	4.5152	3.2509	2.729	2.0969	3.6302	3.2586	2.5613	2.0261	3.2468	2.8406
13	5.3916	5.315	3.1491	3.5599	3.0137	1.3184	2.189	0.358	-0.2308	1.9714	2.516	1.8233	1.7885	2.0689	0.9584	2.4963	1.0243	1.1628	0.6074	1.3033	0.6106	2.4224	2.1808	1.1499
14	0.7384	0.5116	1.7955	-2.1688	-1.1016	-0.894	-1.1838	-1.5001	-1.6096	-1.8705	-0.5097	0.691	-5.8555	-1.7689	-1.1227	-1.2491	0.4223	-1.3776	0.853	-1.3053	-1.7016	0.5294	-0.3298	0.2629
15	8.4852	7.6242	6.4631	5.2577	3.2149	1.5888	3.4148	2.2955	0.1916	-2.7021	-3.5366	-4.1201	2.9277	0.2836	1.5641	1.0779	0.7839	-1.3191	-1.3825	-1.4684	-2.6517	0.077	-1.8567	-1.9081
16	8.1254	-0.0354	8.6088	7.3945	0.2567	7.2044	6.5607	0.3959	5.2877	-2.8009	-0.2669	-2.6529	4.6796	-0.8124	6.703	2.717	-0.5425	3.0269	1.1333	-0.211	1.0823	1.4732	0.3881	0.1556
17	4.6142	-1.5302	-0.7427	2.912	-1.3389	2.249	0.8736	-0.079	-2.1218	0.7386	-0.1554	0.4864	-1.6204	0.293	-4.1554	-1.5631	-1.8051	-2.3941	-3.2786	-0.194	-1.8394	1.5692	-2.2761	-5.6081

## Sheet: hypoxia
subject	N_0_P3	N_0_PZ	N_0_P4	N_60_P3	N_60_PZ	N_60_P4	N_120_P3	N_120_PZ	N_120_P4	N_180_P3	N_180_PZ	N_180_P4	M_0_P3	M_0_PZ	M_0_P4	M_60_P3	M_60_PZ	M_60_P4	M_120_P3	M_120_PZ	M_120_P4	M_180_P3	M_180_PZ	M_180_P4
1	1.8099	11.3799	8.5105	1.7151	9.7619	8.3976	0.6417	4.4324	4.3219	0.4971	-1.3762	-0.4307	0.8127	6.6481	5.8925	0.6099	6.0826	5.0885	0.2705	-0.0721	0.8641	1.0921	2.6174	3.1047
2	0.4002	2.8501	3.3199	2.7545	1.053	-0.7441	-1.0008	-1.179	4.0835	-3.1364	-0.8928	-1.9447	-1.2659	-1.5139	-2.843	2.2946	1.3562	1.8654	-0.4426	1.3304	0.6335	-2.5792	2.1454	0.2051
3	11.5444	9.9721	5.1603	8.8401	6.6289	4.0726	3.3662	1.1039	-1.609	-2.2203	-3.6193	-5.3129	1.793	1.0154	2.4953	2.1185	0.4482	1.229	1.1519	-0.6922	-1.6037	0.7994	-0.3746	-0.8302
4	11.3015	11.9247	10.4402	4.6849	6.1224	5.5132	3.2059	3.3483	1.6819	-0.3768	1.6242	0.7403	0.0744	1.0566	1.1581	4.004	5.37	2.6595	2.2736	3.6193	3.5362	0.2386	2.6442	2.2012
5	3.2972	1.5249	0.4559	1.6085	0.5349	0.2852	-2.3604	0.4802	-3.8809	-0.5968	-0.6411	-1.7628	-2.9824	0.4679	-4.7105	-1.7129	-1.4954	-4.6501	-3.9722	0.9006	-4.3807	-0.7856	-0.0738	-3.0766
6	4.2017	5.2912	5.4649	2.1681	3.6276	0.9483	1.7223	1.5386	1.4911	2.614	1.4913	1.0088	1.481	0.3318	1.798	0.4934	0.6682	0.1515	1.0568	-0.1242	-0.0848	2.7155	1.4206	2.7606
7	6.9166	10.9176	9.5578	2.5931	6.5065	7.0125	-0.4154	4.4949	4.5581	2.2247	3.5988	0.5963	4.4983	8.397	7.1889	2.1765	4.9387	5.0027	3.4928	7.0682	7.8373	1.4349	3.3513	2.3239
8	5.0917	4.9422	6.6119	8.0684	7.8376	11.9507	4.8435	5.2724	6.2179	4.7789	5.5549	5.698	5.1381	5.0887	5.5773	5.3919	5.5905	5.8786	5.6846	5.4013	7.7555	6.4511	6.5675	5.1236
9	14.7438	17.0475	12.2151	11.0104	11.8303	9.4067	7.2766	4.5501	4.4434	5.3775	-0.3514	2.1057	6.2194	2.8653	4.4479	9.654	7.2287	5.7023	5.3297	1.6743	2.8653	6.6569	4.7538	3.3693
10	9.7984	7.9242	6.5655	8.7954	5.4278	5.1786	3.5194	3.197	3.8773	-4.5443	-3.9053	-2.5844	0.9422	-0.3101	1.1799	0.9367	1.059	1.3545	0.1427	1.6863	-0.7368	-4.5443	-3.9053	-2.5844
11	-0.819	-1.5338	-0.4856	-1.9827	-0.9192	-2.1285	-1.7105	-1.6209	-2.4412	0.1877	-0.0543	-1.4812	1.4692	1.6753	1.2145	0.9364	0.6511	0.5679	-2.6996	-2.4296	-3.952	-0.8657	-1.8866	-2.5457
12	9.0663	8.2882	11.0604	6.7424	7.7563	9.1606	5.6901	6.0669	4.2711	0.8212	1.4671	2.147	2.5382	2.2757	2.0051	0.615	1.1098	0.4151	3.2599	4.291	3.1864	2.4148	2.2796	0.4058
13	0.4117	8.904	7.4931	0.8232	9.9362	8.9431	0.0926	3.9765	4.1152	1.2505	-1.0758	-0.0093	0.3527	7.1315	4.7917	0.6001	6.82	5.3996	0.2194	0.7128	1.3896	1.2053	3.4706	3.1671
14	-0.2185	2.7534	2.7185	2.6628	0.9583	-0.384	-1.6259	-1.3207	3.95	-2.3495	-1.2023	-2.0796	-1.0855	-1.1472	-2.2853	1.8928	1.4233	2.1623	-0.7557	1.3004	0.8308	-3.662	1.8238	-1.181
15	10.6011	9.0378	3.898	7.2891	5.1386	2.5955	2.7425	0.8957	-2.6148	-2.3625	-3.7571	-6.0932	2.1599	1.1041	3.2493	1.0145	-0.5665	-0.1957	-1.2835	-2.5012	-3.8851	0.3021	-0.9477	-0.7565
16	11.3015	11.9247	10.4402	4.6849	6.1224	5.5132	3.2059	3.3483	1.6819	-0.3768	1.6242	0.7403	0.0744	1.0566	1.1581	4.004	5.37	2.6595	2.1865	3.7132	3.3327	0.2386	2.6442	2.2012
17	6.0666	2.0276	1.8458	1.8466	0.8252	-0.8041	-1.3186	1.8688	-3.0779	-2.1257	-1.8416	-3.7254	-2.6308	-0.7216	-4.8776	-1.5309	-1.1873	-3.9563	-3.5109	-0.0513	-4.0732	-0.9858	-0.217	-4.1173
